# Supplementary material for: Species Richness, Abundance, and Vertical Distribution of Epiphytic Bromeliads in Primary Forest and Disturbed Forest
Source: Plants (Basel). 2024 Sep 30;13(19):2754. doi: 10.3390/plants13192754 (PMC11478883; doi:10.3390/plants13192754)
Supplement: Supplementary file 1 [file plants-13-02754-s001.zip]

Archive with 6 entries (6 files):
- Figure S1.jpg
- Figure S2.JPG
- Table S1 Plants.pdf
- Table S2 Plants.pdf
- Table S3 Plants.pdf
- Table S4 Plants.pdf
